# Supplementary material for: Development of a Novel 2-DOF Rotary–Linear Piezoelectric Actuator Operating under Hybrid Bending–Radial Vibration Mode
Source: Micromachines (Basel). 2021 Jun 21;12(6):728. doi: 10.3390/mi12060728 (PMC8234698; doi:10.3390/mi12060728)
Supplement: Supplementary file 1 [file micromachines-12-00728-s001.zip]

Archive with 5 entries (5 files):
- VID1_Plate1.mp4
- VID2_Plate2.mp4
- VID3_plate3.mp4
- VID4_step_mode.mp4
- VID5_planar_motion.mp4
